# Supplementary material for: X-Linked Retinitis Pigmentosa Caused by Non-Canonical Splice Site Variants in RPGR
Source: Int J Mol Sci. 2021 Jan 16;22(2):850. doi: 10.3390/ijms22020850 (PMC7830253; doi:10.3390/ijms22020850)
Supplement: Supplementary file 1 [file ijms-22-00850-s001.zip]

Archive with 6 entries (5 files):
- ijms-1029900-supplementary/Supplementary Figure S1.docx
- ijms-1029900-supplementary/Supplementary Figure S2.docx
- ijms-1029900-supplementary/Supplementary Figure S3.docx
- ijms-1029900-supplementary/Supplementary Figure S4.docx
- ijms-1029900-supplementary/Supplementary Figure S5.docx
- ijms-1029900-supplementary/
